# Supplementary material for: Synergistic Amylase and Debranching Enzyme Catalysis to Improve the Stability of Oat Milk
Source: Foods. 2025 Apr 5;14(7):1271. doi: 10.3390/foods14071271 (PMC11988502; doi:10.3390/foods14071271)
Supplement: Supplementary file 1 [file foods-14-01271-s001.zip]

Archive with 1 entries (1 files):
- foods-3537470-supplementary.pdf
